# Supplementary material for: A Low Level of NaCl Stimulates Plant Growth by Improving Carbon and Sulfur Assimilation in Arabidopsis thaliana
Source: Plants (Basel). 2021 Oct 9;10(10):2138. doi: 10.3390/plants10102138 (PMC8541631; doi:10.3390/plants10102138)
Supplement: Supplementary file 1 [file plants-10-02138-s001.zip]

Archive with 1 entries (1 files):
- plants-1399019-supplementary.pdf
